# Supplementary material for: Effects of the Interleukin-6 Receptor Blocker Sarilumab on Metabolic Activity and Differentiation Capacity of Primary Human Osteoblasts
Source: Pharmaceutics. 2022 Jun 30;14(7):1390. doi: 10.3390/pharmaceutics14071390 (PMC9318132; doi:10.3390/pharmaceutics14071390)
Supplement: Supplementary file 1 [file pharmaceutics-14-01390-s001.zip]

Archive with 1 entries (1 files):
- pharmaceutics-1716600-supplementary.pdf
